# Supplementary material for: The association between MTHFR gene polymorphisms (C677T, A1298C) and oral squamous cell carcinoma: A systematic review and meta-analysis
Source: PLoS One. 2018 Aug 24;13(8):e0202959. doi: 10.1371/journal.pone.0202959 (PMC6108503; doi:10.1371/journal.pone.0202959)
Supplement: S3 Table — (XLSX) [file pone.0202959.s003.xlsx]

## Sheet: MTHFR C677T
Article	Author	Year	Country	Ethnicity	Case/Control	Diagnosis	Method	Genotype	Genotype Frequency
									OSCC	Control
1	Solomon PR	2008	India	Asian	126/100	NS	PCR-RFLP	TT	23	10
								CT	55	42
								CC	48	48
2	Supic.G	2011	Serbia	European	96/162	NS	PCR-RFLP	TT	14	16
								CT	32	66
								CC	50	80
3	Vylliotis. A	2013	Greece	European	120/120	Histopathological	PCR-RFLP	TT	6	10
								CT	76	65
								CC	28	45
4	Bezerra.AM	2014	Brazil	South American	32/90	Histopathological	PCR-RFLP	TT	1	1
								CT	12	41
								CC	19	48
5	Miri-Moghaddam.E	2015	Iran	Asian	57/62	Histopathological	PCR-RFLP	TT	2	1
								CT	21	14
								CC	34	47
6	Addala.L	2013	India	Asian	150/150	Histopathological	PCR-RFLP	TT	2	1
								CT	24	8
								CC	124	141
7	Bektas-Kayhan K	2014	Turkey	European	108/116	Histopathological	PCR-RFLP	TT	7	5
								CT	43	43
								CC	58	68
8	Sailasree.R	2011	India	Asian	101/138	pathologically confirmed	PCR-RFLP	TT	1	1
								CT	8	29
								CC	92	108
9	Vairaktaris.E	2006	Greece	European	110/120	pathological diagnosis	PCR-RFLP	TT	6	10
								CT	76	65
								CC	28	45
10	Barbosa A	2016	Brazil	South American	101/102	Histopathological diagnosis	PCR-RFLP	TT	6	11
								CT	45	41
								CC	50	50
11	Naqvi H	2016	India	Asian	350/350	NS	pcR-RFLP	TT	20	7
								CT	68	33
								CC	262	310
12	Ferlazzo N	2017	Italy	European	58/90	NS	RT-PCR	TT	18	15
								CT	34	38
								CC	6	37
13	Galbiatti ALS, et al	2012	Brazil	South	130/531	Histopathological	PCR-RFLP	AA	49	316
				American		Diagnosis		AC/CC	81	215

## Sheet: MTHFR A1298C
Article	Author	Year	Country	Ethnicity	Case/Control	Age	Woman/Man	Method	Genotype	Genotype Frequency
										OSCC	Control
8	R. Sailasree 2011	2011	India	Asian	130/139		88/42	PCR-RFLP	CC	19	46
									AC	74	59
									AA	37	34
10	Barbosa A 2016	2016	Brazil	Caucasian	101/102	Histopathological diagnosis		PCR-RFLP	CC	5	5
									AC	36	44
									AA	60	53
12	Ferlazzo N	2017	Italy	Caucasian	58/90			RT-PCR	CC	6	8
									AC	20	25
									AA	32	57
13	Galbiatti ALS, et al	2012	Brazil	South	130/531	Histopathological		PCR-RFLP	AA	49	316
				American		Diagnosis			AC/CC	81	215
